# Supplementary material for: The effect of UVA light/8-methoxypsoralen exposure used in Extracorporeal Photopheresis treatment on platelets and extracellular vesicles
Source: PLoS One. 2024 Feb 28;19(2):e0293687. doi: 10.1371/journal.pone.0293687 (PMC10901342; doi:10.1371/journal.pone.0293687)
Supplement: S1 Data — (XLTX) [file pone.0293687.s004.xltx]

## Sheet: Dose Response Curves
Donor	Log(ADP uM)	ADP Concentration (uM)	Log(ADP M)	ADP Concentration (M)	% Aggregation
Donor 1	1	10	-5	1e-05	84.7826
Donor 2	1	10	-5	1e-05	51.7241
Donor 3	1	10	-5	1e-05	80.2483
Donor 1	0.69897	5	-5.3	5e-06	73.5584
Donor 2	0.69897	5	-5.3	5e-06	59.0805
Donor 3	0.69897	5	-5.3	5e-06	80.2483
Donor 1	0.39794	2.5	-5.6	2.5e-06	59.4974
Donor 2	0.39794	2.5	-5.6	2.5e-06	54.4828
Donor 3	0.39794	2.5	-5.6	2.5e-06	48.1941
Donor 1	0.09691	1.25	-5.9	1.25e-06	14.9707
Donor 2	0.09691	1.25	-5.9	1.25e-06	29.6552
Donor 3	0.09691	1.25	-5.9	1.25e-06	48.1941
Donor 1	-0.20412	0.625	-6.2	6.25e-07	10.407
Donor 2	-0.20412	0.625	-6.2	6.25e-07	3.67816
Donor 3	-0.20412	0.625	-6.2	6.25e-07	3.49887
Donor 1	-0.505845	0.312	-6.51	3.12e-07	9.05026
Donor 2	-0.505845	0.312	-6.51	3.12e-07	1.83908
Donor 3	-0.505845	0.312	-6.51	3.12e-07	3.49887
Donor 1	-0.823909	0.15	-6.82	1.5e-07	6.46007
Donor 2	-0.823909	0.15	-6.82	1.5e-07	2.98851
Donor 3	-0.823909	0.15	-6.82	1.5e-07	6.65914
Donor 1	-1.1549	0.07	-7.15	7e-08	8.06352
Donor 2	-1.1549	0.07	-7.15	7e-08	0.689655
Donor 3	-1.1549	0.07	-7.15	7e-08	6.65914

## Sheet: NTA
Invitro_Donor	Fraction	Sample	Size	Average
Donor 2	Ctrl	1C	1	0
Donor 2	Ctrl	1C	3	0
Donor 2	Ctrl	1C	5	0
Donor 2	Ctrl	1C	7	0
Donor 2	Ctrl	1C	9	0
Donor 2	Ctrl	1C	11	0
Donor 2	Ctrl	1C	13	3
Donor 2	Ctrl	1C	15	31
Donor 2	Ctrl	1C	17	175
Donor 2	Ctrl	1C	19	659
Donor 2	Ctrl	1C	21	1991
Donor 2	Ctrl	1C	23	5767
Donor 2	Ctrl	1C	25	16666
Donor 2	Ctrl	1C	27	43757
Donor 2	Ctrl	1C	29	99608
Donor 2	Ctrl	1C	31	285919
Donor 2	Ctrl	1C	33	1458172
Donor 2	Ctrl	1C	35	4094109
Donor 2	Ctrl	1C	37	5314276
Donor 2	Ctrl	1C	39	4471104
Donor 2	Ctrl	1C	41	3694958
Donor 2	Ctrl	1C	43	5271042
Donor 2	Ctrl	1C	45	12941066
Donor 2	Ctrl	1C	47	21448291
Donor 2	Ctrl	1C	49	23338745
Donor 2	Ctrl	1C	51	25374878
Donor 2	Ctrl	1C	53	32781337
Donor 2	Ctrl	1C	55	45561956
Donor 2	Ctrl	1C	57	63523581
Donor 2	Ctrl	1C	59	87716559
Donor 2	Ctrl	1C	61	120450197
Donor 2	Ctrl	1C	63	165060785
Donor 2	Ctrl	1C	65	225415216
Donor 2	Ctrl	1C	67	305992331
Donor 2	Ctrl	1C	69	412708973
Donor 2	Ctrl	1C	71	551602434
Donor 2	Ctrl	1C	73	724495506
Donor 2	Ctrl	1C	75	925770391
Donor 2	Ctrl	1C	77	1140011171
Donor 2	Ctrl	1C	79	1340056198
Donor 2	Ctrl	1C	81	1493728018
Donor 2	Ctrl	1C	83	1580790657
Donor 2	Ctrl	1C	85	1604955185
Donor 2	Ctrl	1C	87	1588489768
Donor 2	Ctrl	1C	89	1556496988
Donor 2	Ctrl	1C	91	1525786939
Donor 2	Ctrl	1C	93	1503612689
Donor 2	Ctrl	1C	95	1491741560
Donor 2	Ctrl	1C	97	1490387026
Donor 2	Ctrl	1C	99	1499886034
Donor 2	Ctrl	1C	101	1520533246
Donor 2	Ctrl	1C	103	1551690393
Donor 2	Ctrl	1C	105	1591036703
Donor 2	Ctrl	1C	107	1634407165
Donor 2	Ctrl	1C	109	1676405525
Donor 2	Ctrl	1C	111	1711781086
Donor 2	Ctrl	1C	113	1737164223
Donor 2	Ctrl	1C	115	1752259333
Donor 2	Ctrl	1C	117	1759572936
Donor 2	Ctrl	1C	119	1762573023
Donor 2	Ctrl	1C	121	1763306578
Donor 2	Ctrl	1C	123	1760928990
Donor 2	Ctrl	1C	125	1751911192
Donor 2	Ctrl	1C	127	1731540371
Donor 2	Ctrl	1C	129	1695715315
Donor 2	Ctrl	1C	131	1642269279
Donor 2	Ctrl	1C	133	1571609083
Donor 2	Ctrl	1C	135	1486745285
Donor 2	Ctrl	1C	137	1392760833
Donor 2	Ctrl	1C	139	1295763261
Donor 2	Ctrl	1C	141	1201563392
Donor 2	Ctrl	1C	143	1114526429
Donor 2	Ctrl	1C	145	1036988722
Donor 2	Ctrl	1C	147	969340765
Donor 2	Ctrl	1C	149	910583871
Donor 2	Ctrl	1C	151	859052911
Donor 2	Ctrl	1C	153	813050306
Donor 2	Ctrl	1C	155	771254483
Donor 2	Ctrl	1C	157	732873330
Donor 2	Ctrl	1C	159	697586927
Donor 2	Ctrl	1C	161	665363502
Donor 2	Ctrl	1C	163	636239340
Donor 2	Ctrl	1C	165	610132565
Donor 2	Ctrl	1C	167	586727360
Donor 2	Ctrl	1C	169	565437450
Donor 2	Ctrl	1C	171	545444034
Donor 2	Ctrl	1C	173	525798572
Donor 2	Ctrl	1C	175	505574568
Donor 2	Ctrl	1C	177	484040866
Donor 2	Ctrl	1C	179	460817651
Donor 2	Ctrl	1C	181	435973479
Donor 2	Ctrl	1C	183	410029732
Donor 2	Ctrl	1C	185	383856720
Donor 2	Ctrl	1C	187	358473918
Donor 2	Ctrl	1C	189	334804400
Donor 2	Ctrl	1C	191	313464975
Donor 2	Ctrl	1C	193	294671435
Donor 2	Ctrl	1C	195	278290384
Donor 2	Ctrl	1C	197	263999972
Donor 2	Ctrl	1C	199	251475962
Donor 2	8MOPS	1P	1	0
Donor 2	8MOPS	1P	3	0
Donor 2	8MOPS	1P	5	0
Donor 2	8MOPS	1P	7	0
Donor 2	8MOPS	1P	9	0
Donor 2	8MOPS	1P	11	0
Donor 2	8MOPS	1P	13	0
Donor 2	8MOPS	1P	15	0
Donor 2	8MOPS	1P	17	0
Donor 2	8MOPS	1P	19	0
Donor 2	8MOPS	1P	21	0
Donor 2	8MOPS	1P	23	0
Donor 2	8MOPS	1P	25	0
Donor 2	8MOPS	1P	27	0
Donor 2	8MOPS	1P	29	0
Donor 2	8MOPS	1P	31	0
Donor 2	8MOPS	1P	33	0
Donor 2	8MOPS	1P	35	3
Donor 2	8MOPS	1P	37	26
Donor 2	8MOPS	1P	39	174
Donor 2	8MOPS	1P	41	976
Donor 2	8MOPS	1P	43	4397
Donor 2	8MOPS	1P	45	16070
Donor 2	8MOPS	1P	47	48772
Donor 2	8MOPS	1P	49	126468
Donor 2	8MOPS	1P	51	291602
Donor 2	8MOPS	1P	53	635334
Donor 2	8MOPS	1P	55	1349706
Donor 2	8MOPS	1P	57	2669912
Donor 2	8MOPS	1P	59	4728344
Donor 2	8MOPS	1P	61	7882896
Donor 2	8MOPS	1P	63	13604261
Donor 2	8MOPS	1P	65	24109437
Donor 2	8MOPS	1P	67	40288169
Donor 2	8MOPS	1P	69	61151755
Donor 2	8MOPS	1P	71	86199795
Donor 2	8MOPS	1P	73	118770168
Donor 2	8MOPS	1P	75	167353497
Donor 2	8MOPS	1P	77	240822738
Donor 2	8MOPS	1P	79	337496834
Donor 2	8MOPS	1P	81	443165043
Donor 2	8MOPS	1P	83	544829651
Donor 2	8MOPS	1P	85	639462366
Donor 2	8MOPS	1P	87	729709095
Donor 2	8MOPS	1P	89	817490305
Donor 2	8MOPS	1P	91	902134803
Donor 2	8MOPS	1P	93	981766633
Donor 2	8MOPS	1P	95	1054943702
Donor 2	8MOPS	1P	97	1121945554
Donor 2	8MOPS	1P	99	1185444596
Donor 2	8MOPS	1P	101	1248361288
Donor 2	8MOPS	1P	103	1309109469
Donor 2	8MOPS	1P	105	1359284207
Donor 2	8MOPS	1P	107	1387408743
Donor 2	8MOPS	1P	109	1385895830
Donor 2	8MOPS	1P	111	1355444918
Donor 2	8MOPS	1P	113	1304034514
Donor 2	8MOPS	1P	115	1242255654
Donor 2	8MOPS	1P	117	1178849778
Donor 2	8MOPS	1P	119	1119018385
Donor 2	8MOPS	1P	121	1065341764
Donor 2	8MOPS	1P	123	1019510994
Donor 2	8MOPS	1P	125	983273568
Donor 2	8MOPS	1P	127	958112647
Donor 2	8MOPS	1P	129	944168135
Donor 2	8MOPS	1P	131	939311434
Donor 2	8MOPS	1P	133	939137276
Donor 2	8MOPS	1P	135	938106913
Donor 2	8MOPS	1P	137	931358098
Donor 2	8MOPS	1P	139	916160002
Donor 2	8MOPS	1P	141	892136308
Donor 2	8MOPS	1P	143	860286144
Donor 2	8MOPS	1P	145	821761955
Donor 2	8MOPS	1P	147	777378851
Donor 2	8MOPS	1P	149	727938331
Donor 2	8MOPS	1P	151	674681515
Donor 2	8MOPS	1P	153	619317385
Donor 2	8MOPS	1P	155	563712003
Donor 2	8MOPS	1P	157	509623830
Donor 2	8MOPS	1P	159	458644416
Donor 2	8MOPS	1P	161	412215807
Donor 2	8MOPS	1P	163	371576246
Donor 2	8MOPS	1P	165	337634220
Donor 2	8MOPS	1P	167	310865514
Donor 2	8MOPS	1P	169	291300338
Donor 2	8MOPS	1P	171	278588298
Donor 2	8MOPS	1P	173	272080365
Donor 2	8MOPS	1P	175	270877447
Donor 2	8MOPS	1P	177	273845405
Donor 2	8MOPS	1P	179	279647237
Donor 2	8MOPS	1P	181	286853732
Donor 2	8MOPS	1P	183	294140934
Donor 2	8MOPS	1P	185	300490370
Donor 2	8MOPS	1P	187	305255625
Donor 2	8MOPS	1P	189	308023376
Donor 2	8MOPS	1P	191	308360024
Donor 2	8MOPS	1P	193	305665180
Donor 2	8MOPS	1P	195	299315097
Donor 2	8MOPS	1P	197	289063663
Donor 2	8MOPS	1P	199	275421145
Donor 2	UV	1UV	1	0
Donor 2	UV	1UV	3	0
Donor 2	UV	1UV	5	0
Donor 2	UV	1UV	7	0
Donor 2	UV	1UV	9	0
Donor 2	UV	1UV	11	0
Donor 2	UV	1UV	13	0
Donor 2	UV	1UV	15	2
Donor 2	UV	1UV	17	511
Donor 2	UV	1UV	19	16720
Donor 2	UV	1UV	21	129946
Donor 2	UV	1UV	23	340100
Donor 2	UV	1UV	25	407843
Donor 2	UV	1UV	27	403162
Donor 2	UV	1UV	29	1010182
Donor 2	UV	1UV	31	2076772
Donor 2	UV	1UV	33	2114684
Donor 2	UV	1UV	35	1255993
Donor 2	UV	1UV	37	529133
Donor 2	UV	1UV	39	198528
Donor 2	UV	1UV	41	90425
Donor 2	UV	1UV	43	72960
Donor 2	UV	1UV	45	114173
Donor 2	UV	1UV	47	244229
Donor 2	UV	1UV	49	559259
Donor 2	UV	1UV	51	1266457
Donor 2	UV	1UV	53	2741334
Donor 2	UV	1UV	55	5572752
Donor 2	UV	1UV	57	10796360
Donor 2	UV	1UV	59	20450382
Donor 2	UV	1UV	61	35557327
Donor 2	UV	1UV	63	54782289
Donor 2	UV	1UV	65	79623109
Donor 2	UV	1UV	67	115527275
Donor 2	UV	1UV	69	169097201
Donor 2	UV	1UV	71	245678461
Donor 2	UV	1UV	73	348481430
Donor 2	UV	1UV	75	480899531
Donor 2	UV	1UV	77	647514681
Donor 2	UV	1UV	79	848290531
Donor 2	UV	1UV	81	1070364349
Donor 2	UV	1UV	83	1286275384
Donor 2	UV	1UV	85	1462007148
Donor 2	UV	1UV	87	1572701384
Donor 2	UV	1UV	89	1616199870
Donor 2	UV	1UV	91	1611362513
Donor 2	UV	1UV	93	1582977845
Donor 2	UV	1UV	95	1548506752
Donor 2	UV	1UV	97	1515460938
Donor 2	UV	1UV	99	1485620537
Donor 2	UV	1UV	101	1459196476
Donor 2	UV	1UV	103	1436417283
Donor 2	UV	1UV	105	1417656284
Donor 2	UV	1UV	107	1403371274
Donor 2	UV	1UV	109	1393920274
Donor 2	UV	1UV	111	1388907613
Donor 2	UV	1UV	113	1386373908
Donor 2	UV	1UV	115	1382768288
Donor 2	UV	1UV	117	1374149960
Donor 2	UV	1UV	119	1357818658
Donor 2	UV	1UV	121	1333046392
Donor 2	UV	1UV	123	1300431588
Donor 2	UV	1UV	125	1260655394
Donor 2	UV	1UV	127	1213812283
Donor 2	UV	1UV	129	1159808969
Donor 2	UV	1UV	131	1099363692
Donor 2	UV	1UV	133	1034722042
Donor 2	UV	1UV	135	969512728
Donor 2	UV	1UV	137	907767864
Donor 2	UV	1UV	139	852573324
Donor 2	UV	1UV	141	804988981
Donor 2	UV	1UV	143	763822782
Donor 2	UV	1UV	145	726489208
Donor 2	UV	1UV	147	690557884
Donor 2	UV	1UV	149	655093432
Donor 2	UV	1UV	151	620996439
Donor 2	UV	1UV	153	590262352
Donor 2	UV	1UV	155	564766544
Donor 2	UV	1UV	157	545311793
Donor 2	UV	1UV	159	531303497
Donor 2	UV	1UV	161	520995393
Donor 2	UV	1UV	163	512058876
Donor 2	UV	1UV	165	502230705
Donor 2	UV	1UV	167	489843732
Donor 2	UV	1UV	169	474096519
Donor 2	UV	1UV	171	455003954
Donor 2	UV	1UV	173	433096491
Donor 2	UV	1UV	175	409040102
Donor 2	UV	1UV	177	383365122
Donor 2	UV	1UV	179	356409933
Donor 2	UV	1UV	181	328456520
Donor 2	UV	1UV	183	299933106
Donor 2	UV	1UV	185	271537592
Donor 2	UV	1UV	187	244199889
Donor 2	UV	1UV	189	218905051
Donor 2	UV	1UV	191	196474075
Donor 2	UV	1UV	193	177404171
Donor 2	UV	1UV	195	161818551
Donor 2	UV	1UV	197	149513942
Donor 2	UV	1UV	199	140060000
Donor 2	UV+8MOPS	1UVP	1	0
Donor 2	UV+8MOPS	1UVP	3	0
Donor 2	UV+8MOPS	1UVP	5	0
Donor 2	UV+8MOPS	1UVP	7	0
Donor 2	UV+8MOPS	1UVP	9	0
Donor 2	UV+8MOPS	1UVP	11	0
Donor 2	UV+8MOPS	1UVP	13	0
Donor 2	UV+8MOPS	1UVP	15	0
Donor 2	UV+8MOPS	1UVP	17	0
Donor 2	UV+8MOPS	1UVP	19	0
Donor 2	UV+8MOPS	1UVP	21	0
Donor 2	UV+8MOPS	1UVP	23	0
Donor 2	UV+8MOPS	1UVP	25	0
Donor 2	UV+8MOPS	1UVP	27	0
Donor 2	UV+8MOPS	1UVP	29	2
Donor 2	UV+8MOPS	1UVP	31	15
Donor 2	UV+8MOPS	1UVP	33	88
Donor 2	UV+8MOPS	1UVP	35	483
Donor 2	UV+8MOPS	1UVP	37	2450
Donor 2	UV+8MOPS	1UVP	39	11034
Donor 2	UV+8MOPS	1UVP	41	41599
Donor 2	UV+8MOPS	1UVP	43	128704
Donor 2	UV+8MOPS	1UVP	45	333775
Donor 2	UV+8MOPS	1UVP	47	755256
Donor 2	UV+8MOPS	1UVP	49	1556382
Donor 2	UV+8MOPS	1UVP	51	3031529
Donor 2	UV+8MOPS	1UVP	53	5731602
Donor 2	UV+8MOPS	1UVP	55	10646288
Donor 2	UV+8MOPS	1UVP	57	19371953
Donor 2	UV+8MOPS	1UVP	59	34140092
Donor 2	UV+8MOPS	1UVP	61	57659036
Donor 2	UV+8MOPS	1UVP	63	92872711
Donor 2	UV+8MOPS	1UVP	65	142707720
Donor 2	UV+8MOPS	1UVP	67	209617034
Donor 2	UV+8MOPS	1UVP	69	294651903
Donor 2	UV+8MOPS	1UVP	71	396247148
Donor 2	UV+8MOPS	1UVP	73	509526433
Donor 2	UV+8MOPS	1UVP	75	626975633
Donor 2	UV+8MOPS	1UVP	77	740519567
Donor 2	UV+8MOPS	1UVP	79	843978661
Donor 2	UV+8MOPS	1UVP	81	934556800
Donor 2	UV+8MOPS	1UVP	83	1012718090
Donor 2	UV+8MOPS	1UVP	85	1080849334
Donor 2	UV+8MOPS	1UVP	87	1141638741
Donor 2	UV+8MOPS	1UVP	89	1196945149
Donor 2	UV+8MOPS	1UVP	91	1247416101
Donor 2	UV+8MOPS	1UVP	93	1292630839
Donor 2	UV+8MOPS	1UVP	95	1331367671
Donor 2	UV+8MOPS	1UVP	97	1361789840
Donor 2	UV+8MOPS	1UVP	99	1381670199
Donor 2	UV+8MOPS	1UVP	101	1388864311
Donor 2	UV+8MOPS	1UVP	103	1382011024
Donor 2	UV+8MOPS	1UVP	105	1361170131
Donor 2	UV+8MOPS	1UVP	107	1328072206
Donor 2	UV+8MOPS	1UVP	109	1285853039
Donor 2	UV+8MOPS	1UVP	111	1238393133
Donor 2	UV+8MOPS	1UVP	113	1189529208
Donor 2	UV+8MOPS	1UVP	115	1142407618
Donor 2	UV+8MOPS	1UVP	117	1099146514
Donor 2	UV+8MOPS	1UVP	119	1060827021
Donor 2	UV+8MOPS	1UVP	121	1027707088
Donor 2	UV+8MOPS	1UVP	123	999500210
Donor 2	UV+8MOPS	1UVP	125	975603229
Donor 2	UV+8MOPS	1UVP	127	955247136
Donor 2	UV+8MOPS	1UVP	129	937604090
Donor 2	UV+8MOPS	1UVP	131	921877677
Donor 2	UV+8MOPS	1UVP	133	907367927
Donor 2	UV+8MOPS	1UVP	135	893491945
Donor 2	UV+8MOPS	1UVP	137	879763559
Donor 2	UV+8MOPS	1UVP	139	865755982
Donor 2	UV+8MOPS	1UVP	141	851063810
Donor 2	UV+8MOPS	1UVP	143	835258564
Donor 2	UV+8MOPS	1UVP	145	817828889
Donor 2	UV+8MOPS	1UVP	147	798124644
Donor 2	UV+8MOPS	1UVP	149	775359433
Donor 2	UV+8MOPS	1UVP	151	748728093
Donor 2	UV+8MOPS	1UVP	153	717644016
Donor 2	UV+8MOPS	1UVP	155	682019814
Donor 2	UV+8MOPS	1UVP	157	642461246
Donor 2	UV+8MOPS	1UVP	159	600265083
Donor 2	UV+8MOPS	1UVP	161	557199978
Donor 2	UV+8MOPS	1UVP	163	515149272
Donor 2	UV+8MOPS	1UVP	165	475745642
Donor 2	UV+8MOPS	1UVP	167	440110253
Donor 2	UV+8MOPS	1UVP	169	408748978
Donor 2	UV+8MOPS	1UVP	171	381596176
Donor 2	UV+8MOPS	1UVP	173	358158917
Donor 2	UV+8MOPS	1UVP	175	337704887
Donor 2	UV+8MOPS	1UVP	177	319445355
Donor 2	UV+8MOPS	1UVP	179	302679476
Donor 2	UV+8MOPS	1UVP	181	286881854
Donor 2	UV+8MOPS	1UVP	183	271730085
Donor 2	UV+8MOPS	1UVP	185	257081900
Donor 2	UV+8MOPS	1UVP	187	242920821
Donor 2	UV+8MOPS	1UVP	189	229292605
Donor 2	UV+8MOPS	1UVP	191	216251597
Donor 2	UV+8MOPS	1UVP	193	203828054
Donor 2	UV+8MOPS	1UVP	195	192018021
Donor 2	UV+8MOPS	1UVP	197	180789848
Donor 2	UV+8MOPS	1UVP	199	170098146
Donor 1	Ctrl	3C	1	0
Donor 1	Ctrl	3C	3	0
Donor 1	Ctrl	3C	5	0
Donor 1	Ctrl	3C	7	0
Donor 1	Ctrl	3C	9	0
Donor 1	Ctrl	3C	11	0
Donor 1	Ctrl	3C	13	0
Donor 1	Ctrl	3C	15	0
Donor 1	Ctrl	3C	17	0
Donor 1	Ctrl	3C	19	0
Donor 1	Ctrl	3C	21	0
Donor 1	Ctrl	3C	23	0
Donor 1	Ctrl	3C	25	0
Donor 1	Ctrl	3C	27	0
Donor 1	Ctrl	3C	29	0
Donor 1	Ctrl	3C	31	2
Donor 1	Ctrl	3C	33	12
Donor 1	Ctrl	3C	35	74
Donor 1	Ctrl	3C	37	373
Donor 1	Ctrl	3C	39	1641
Donor 1	Ctrl	3C	41	10690
Donor 1	Ctrl	3C	43	237470
Donor 1	Ctrl	3C	45	3033002
Donor 1	Ctrl	3C	47	13979871
Donor 1	Ctrl	3C	49	27717685
Donor 1	Ctrl	3C	51	31277054
Donor 1	Ctrl	3C	53	29749352
Donor 1	Ctrl	3C	55	39577541
Donor 1	Ctrl	3C	57	89257431
Donor 1	Ctrl	3C	59	250229269
Donor 1	Ctrl	3C	61	587781459
Donor 1	Ctrl	3C	63	1026556129
Donor 1	Ctrl	3C	65	1469474893
Donor 1	Ctrl	3C	67	1970426382
Donor 1	Ctrl	3C	69	2646176299
Donor 1	Ctrl	3C	71	3573376674
Donor 1	Ctrl	3C	73	4774381704
Donor 1	Ctrl	3C	75	6188324028
Donor 1	Ctrl	3C	77	7625699353
Donor 1	Ctrl	3C	79	8829889186
Donor 1	Ctrl	3C	81	9627282122
Donor 1	Ctrl	3C	83	9994300865
Donor 1	Ctrl	3C	85	10014827213
Donor 1	Ctrl	3C	87	9818459386
Donor 1	Ctrl	3C	89	9533863896
Donor 1	Ctrl	3C	91	9254317707
Donor 1	Ctrl	3C	93	9021074903
Donor 1	Ctrl	3C	95	8827935439
Donor 1	Ctrl	3C	97	8640768911
Donor 1	Ctrl	3C	99	8421981116
Donor 1	Ctrl	3C	101	8149738379
Donor 1	Ctrl	3C	103	7824499870
Donor 1	Ctrl	3C	105	7463013704
Donor 1	Ctrl	3C	107	7087450600
Donor 1	Ctrl	3C	109	6717478358
Donor 1	Ctrl	3C	111	6367333948
Donor 1	Ctrl	3C	113	6045701449
Donor 1	Ctrl	3C	115	5756273657
Donor 1	Ctrl	3C	117	5498532304
Donor 1	Ctrl	3C	119	5268940939
Donor 1	Ctrl	3C	121	5062366338
Donor 1	Ctrl	3C	123	4873155696
Donor 1	Ctrl	3C	125	4695481001
Donor 1	Ctrl	3C	127	4523187905
Donor 1	Ctrl	3C	129	4349923851
Donor 1	Ctrl	3C	131	4170244780
Donor 1	Ctrl	3C	133	3981596966
Donor 1	Ctrl	3C	135	3786072553
Donor 1	Ctrl	3C	137	3590515491
Donor 1	Ctrl	3C	139	3404283002
Donor 1	Ctrl	3C	141	3235178088
Donor 1	Ctrl	3C	143	3084954969
Donor 1	Ctrl	3C	145	2946279671
Donor 1	Ctrl	3C	147	2803374467
Donor 1	Ctrl	3C	149	2638010960
Donor 1	Ctrl	3C	151	2439448635
Donor 1	Ctrl	3C	153	2212306716
Donor 1	Ctrl	3C	155	1975594832
Donor 1	Ctrl	3C	157	1752752741
Donor 1	Ctrl	3C	159	1560520221
Donor 1	Ctrl	3C	161	1404392696
Donor 1	Ctrl	3C	163	1281152240
Donor 1	Ctrl	3C	165	1183691864
Donor 1	Ctrl	3C	167	1104249955
Donor 1	Ctrl	3C	169	1035568150
Donor 1	Ctrl	3C	171	971374798
Donor 1	Ctrl	3C	173	907370294
Donor 1	Ctrl	3C	175	842552956
Donor 1	Ctrl	3C	177	779526528
Donor 1	Ctrl	3C	179	722748197
Donor 1	Ctrl	3C	181	675641238
Donor 1	Ctrl	3C	183	638853962
Donor 1	Ctrl	3C	185	610725457
Donor 1	Ctrl	3C	187	588791017
Donor 1	Ctrl	3C	189	570718511
Donor 1	Ctrl	3C	191	554319079
Donor 1	Ctrl	3C	193	537278542
Donor 1	Ctrl	3C	195	517277173
Donor 1	Ctrl	3C	197	492694484
Donor 1	Ctrl	3C	199	463501037
Donor 1	8MOPS	3P	1	0
Donor 1	8MOPS	3P	3	0
Donor 1	8MOPS	3P	5	0
Donor 1	8MOPS	3P	7	0
Donor 1	8MOPS	3P	9	0
Donor 1	8MOPS	3P	11	0
Donor 1	8MOPS	3P	13	0
Donor 1	8MOPS	3P	15	0
Donor 1	8MOPS	3P	17	91
Donor 1	8MOPS	3P	19	123669
Donor 1	8MOPS	3P	21	1961671
Donor 1	8MOPS	3P	23	1253142
Donor 1	8MOPS	3P	25	89743
Donor 1	8MOPS	3P	27	1762
Donor 1	8MOPS	3P	29	223
Donor 1	8MOPS	3P	31	1041
Donor 1	8MOPS	3P	33	4196
Donor 1	8MOPS	3P	35	14213
Donor 1	8MOPS	3P	37	42829
Donor 1	8MOPS	3P	39	120977
Donor 1	8MOPS	3P	41	336199
Donor 1	8MOPS	3P	43	954994
Donor 1	8MOPS	3P	45	2762278
Donor 1	8MOPS	3P	47	7725812
Donor 1	8MOPS	3P	49	19897473
Donor 1	8MOPS	3P	51	46407377
Donor 1	8MOPS	3P	53	98882786
Donor 1	8MOPS	3P	55	196225154
Donor 1	8MOPS	3P	57	367946123
Donor 1	8MOPS	3P	59	652516735
Donor 1	8MOPS	3P	61	1088376404
Donor 1	8MOPS	3P	63	1707570197
Donor 1	8MOPS	3P	65	2539249357
Donor 1	8MOPS	3P	67	3613711417
Donor 1	8MOPS	3P	69	4948962669
Donor 1	8MOPS	3P	71	6515947444
Donor 1	8MOPS	3P	73	8212643354
Donor 1	8MOPS	3P	75	9878657877
Donor 1	8MOPS	3P	77	11336212739
Donor 1	8MOPS	3P	79	12433930969
Donor 1	8MOPS	3P	81	13095172756
Donor 1	8MOPS	3P	83	13348997526
Donor 1	8MOPS	3P	85	13305305695
Donor 1	8MOPS	3P	87	13091653342
Donor 1	8MOPS	3P	89	12805606481
Donor 1	8MOPS	3P	91	12503398032
Donor 1	8MOPS	3P	93	12209891894
Donor 1	8MOPS	3P	95	11932444748
Donor 1	8MOPS	3P	97	11671247499
Donor 1	8MOPS	3P	99	11424690285
Donor 1	8MOPS	3P	101	11190780159
Donor 1	8MOPS	3P	103	10966920225
Donor 1	8MOPS	3P	105	10750042833
Donor 1	8MOPS	3P	107	10537368699
Donor 1	8MOPS	3P	109	10326447106
Donor 1	8MOPS	3P	111	10112949569
Donor 1	8MOPS	3P	113	9886399465
Donor 1	8MOPS	3P	115	9626916441
Donor 1	8MOPS	3P	117	9307766974
Donor 1	8MOPS	3P	119	8906021295
Donor 1	8MOPS	3P	121	8416853305
Donor 1	8MOPS	3P	123	7861566569
Donor 1	8MOPS	3P	125	7282219068
Donor 1	8MOPS	3P	127	6725749104
Donor 1	8MOPS	3P	129	6227923934
Donor 1	8MOPS	3P	131	5805349358
Donor 1	8MOPS	3P	133	5456238636
Donor 1	8MOPS	3P	135	5165726928
Donor 1	8MOPS	3P	137	4911804947
Donor 1	8MOPS	3P	139	4670529132
Donor 1	8MOPS	3P	141	4420843317
Donor 1	8MOPS	3P	143	4149163371
Donor 1	8MOPS	3P	145	3852669986
Donor 1	8MOPS	3P	147	3539577152
Donor 1	8MOPS	3P	149	3225589303
Donor 1	8MOPS	3P	151	2927882404
Donor 1	8MOPS	3P	153	2659462772
Donor 1	8MOPS	3P	155	2426325185
Donor 1	8MOPS	3P	157	2227917175
Donor 1	8MOPS	3P	159	2059645511
Donor 1	8MOPS	3P	161	1915637082
Donor 1	8MOPS	3P	163	1790562579
Donor 1	8MOPS	3P	165	1680270184
Donor 1	8MOPS	3P	167	1581625156
Donor 1	8MOPS	3P	169	1492115649
Donor 1	8MOPS	3P	171	1409599200
Donor 1	8MOPS	3P	173	1332276922
Donor 1	8MOPS	3P	175	1258787778
Donor 1	8MOPS	3P	177	1188275655
Donor 1	8MOPS	3P	179	1120351135
Donor 1	8MOPS	3P	181	1054967558
Donor 1	8MOPS	3P	183	992297440
Donor 1	8MOPS	3P	185	932702496
Donor 1	8MOPS	3P	187	876836541
Donor 1	8MOPS	3P	189	825830339
Donor 1	8MOPS	3P	191	781428110
Donor 1	8MOPS	3P	193	745919048
Donor 1	8MOPS	3P	195	721734853
Donor 1	8MOPS	3P	197	710633958
Donor 1	8MOPS	3P	199	712474654
Donor 1	UV	3UV	1	0
Donor 1	UV	3UV	3	0
Donor 1	UV	3UV	5	0
Donor 1	UV	3UV	7	0
Donor 1	UV	3UV	9	0
Donor 1	UV	3UV	11	0
Donor 1	UV	3UV	13	0
Donor 1	UV	3UV	15	0
Donor 1	UV	3UV	17	0
Donor 1	UV	3UV	19	0
Donor 1	UV	3UV	21	0
Donor 1	UV	3UV	23	4
Donor 1	UV	3UV	25	20
Donor 1	UV	3UV	27	68
Donor 1	UV	3UV	29	192
Donor 1	UV	3UV	31	546
Donor 1	UV	3UV	33	1838
Donor 1	UV	3UV	35	6821
Donor 1	UV	3UV	37	26620
Donor 1	UV	3UV	39	106683
Donor 1	UV	3UV	41	402198
Donor 1	UV	3UV	43	1374057
Donor 1	UV	3UV	45	4287007
Donor 1	UV	3UV	47	12313380
Donor 1	UV	3UV	49	32427246
Donor 1	UV	3UV	51	77649572
Donor 1	UV	3UV	53	168296582
Donor 1	UV	3UV	55	330766674
Donor 1	UV	3UV	57	594065880
Donor 1	UV	3UV	59	986330734
Donor 1	UV	3UV	61	1532737416
Donor 1	UV	3UV	63	2253233085
Donor 1	UV	3UV	65	3158661957
Donor 1	UV	3UV	67	4245223174
Donor 1	UV	3UV	69	5486440440
Donor 1	UV	3UV	71	6826845845
Donor 1	UV	3UV	73	8188036812
Donor 1	UV	3UV	75	9485265371
Donor 1	UV	3UV	77	10632946222
Donor 1	UV	3UV	79	11536728009
Donor 1	UV	3UV	81	12111210085
Donor 1	UV	3UV	83	12329432249
Donor 1	UV	3UV	85	12244377660
Donor 1	UV	3UV	87	11956312031
Donor 1	UV	3UV	89	11566358014
Donor 1	UV	3UV	91	11151223794
Donor 1	UV	3UV	93	10758858208
Donor 1	UV	3UV	95	10412893142
Donor 1	UV	3UV	97	10118595958
Donor 1	UV	3UV	99	9868328590
Donor 1	UV	3UV	101	9646453764
Donor 1	UV	3UV	103	9433831455
Donor 1	UV	3UV	105	9211816456
Donor 1	UV	3UV	107	8965468476
Donor 1	UV	3UV	109	8685634219
Donor 1	UV	3UV	111	8369661859
Donor 1	UV	3UV	113	8020745948
Donor 1	UV	3UV	115	7646225645
Donor 1	UV	3UV	117	7255421822
Donor 1	UV	3UV	119	6857612938
Donor 1	UV	3UV	121	6460503345
Donor 1	UV	3UV	123	6069248242
Donor 1	UV	3UV	125	5686005276
Donor 1	UV	3UV	127	5310135342
Donor 1	UV	3UV	129	4939373189
Donor 1	UV	3UV	131	4572109084
Donor 1	UV	3UV	133	4210043153
Donor 1	UV	3UV	135	3859416329
Donor 1	UV	3UV	137	3529297579
Donor 1	UV	3UV	139	3227676375
Donor 1	UV	3UV	141	2958255158
Donor 1	UV	3UV	143	2720131580
Donor 1	UV	3UV	145	2509799137
Donor 1	UV	3UV	147	2323364612
Donor 1	UV	3UV	149	2157665339
Donor 1	UV	3UV	151	2010352644
Donor 1	UV	3UV	153	1879558021
Donor 1	UV	3UV	155	1763581381
Donor 1	UV	3UV	157	1660737018
Donor 1	UV	3UV	159	1569334061
Donor 1	UV	3UV	161	1487732338
Donor 1	UV	3UV	163	1414423199
Donor 1	UV	3UV	165	1348097415
Donor 1	UV	3UV	167	1287671227
Donor 1	UV	3UV	169	1232251396
Donor 1	UV	3UV	171	1181032323
Donor 1	UV	3UV	173	1133126758
Donor 1	UV	3UV	175	1087334434
Donor 1	UV	3UV	177	1041883871
Donor 1	UV	3UV	179	994299445
Donor 1	UV	3UV	181	941695243
Donor 1	UV	3UV	183	881706356
Donor 1	UV	3UV	185	813750808
Donor 1	UV	3UV	187	739780713
Donor 1	UV	3UV	189	663851383
Donor 1	UV	3UV	191	590704737
Donor 1	UV	3UV	193	524244820
Donor 1	UV	3UV	195	466661435
Donor 1	UV	3UV	197	418353859
Donor 1	UV	3UV	199	378360669
Donor 1	UV+8MOPS	3UVP	1	0
Donor 1	UV+8MOPS	3UVP	3	0
Donor 1	UV+8MOPS	3UVP	5	0
Donor 1	UV+8MOPS	3UVP	7	0
Donor 1	UV+8MOPS	3UVP	9	0
Donor 1	UV+8MOPS	3UVP	11	0
Donor 1	UV+8MOPS	3UVP	13	0
Donor 1	UV+8MOPS	3UVP	15	0
Donor 1	UV+8MOPS	3UVP	17	0
Donor 1	UV+8MOPS	3UVP	19	3
Donor 1	UV+8MOPS	3UVP	21	15
Donor 1	UV+8MOPS	3UVP	23	55
Donor 1	UV+8MOPS	3UVP	25	174
Donor 1	UV+8MOPS	3UVP	27	546
Donor 1	UV+8MOPS	3UVP	29	1864
Donor 1	UV+8MOPS	3UVP	31	7332
Donor 1	UV+8MOPS	3UVP	33	30922
Donor 1	UV+8MOPS	3UVP	35	120531
Donor 1	UV+8MOPS	3UVP	37	399472
Donor 1	UV+8MOPS	3UVP	39	1125789
Donor 1	UV+8MOPS	3UVP	41	2801084
Donor 1	UV+8MOPS	3UVP	43	6400180
Donor 1	UV+8MOPS	3UVP	45	13799052
Donor 1	UV+8MOPS	3UVP	47	28579707
Donor 1	UV+8MOPS	3UVP	49	57602725
Donor 1	UV+8MOPS	3UVP	51	112975905
Donor 1	UV+8MOPS	3UVP	53	212184973
Donor 1	UV+8MOPS	3UVP	55	376960739
Donor 1	UV+8MOPS	3UVP	57	635717933
Donor 1	UV+8MOPS	3UVP	59	1026939333
Donor 1	UV+8MOPS	3UVP	61	1594746262
Donor 1	UV+8MOPS	3UVP	63	2374749629
Donor 1	UV+8MOPS	3UVP	65	3379194299
Donor 1	UV+8MOPS	3UVP	67	4594227314
Donor 1	UV+8MOPS	3UVP	69	5992332081
Donor 1	UV+8MOPS	3UVP	71	7545667201
Donor 1	UV+8MOPS	3UVP	73	9213898603
Donor 1	UV+8MOPS	3UVP	75	10896400602
Donor 1	UV+8MOPS	3UVP	77	12397134901
Donor 1	UV+8MOPS	3UVP	79	13484277662
Donor 1	UV+8MOPS	3UVP	81	14030853800
Donor 1	UV+8MOPS	3UVP	83	14093114081
Donor 1	UV+8MOPS	3UVP	85	13845526867
Donor 1	UV+8MOPS	3UVP	87	13458950356
Donor 1	UV+8MOPS	3UVP	89	13030693774
Donor 1	UV+8MOPS	3UVP	91	12584204908
Donor 1	UV+8MOPS	3UVP	93	12103465143
Donor 1	UV+8MOPS	3UVP	95	11569581679
Donor 1	UV+8MOPS	3UVP	97	10982944309
Donor 1	UV+8MOPS	3UVP	99	10367547372
Donor 1	UV+8MOPS	3UVP	101	9762652763
Donor 1	UV+8MOPS	3UVP	103	9209592598
Donor 1	UV+8MOPS	3UVP	105	8739564864
Donor 1	UV+8MOPS	3UVP	107	8365403886
Donor 1	UV+8MOPS	3UVP	109	8078829504
Donor 1	UV+8MOPS	3UVP	111	7854206866
Donor 1	UV+8MOPS	3UVP	113	7658415540
Donor 1	UV+8MOPS	3UVP	115	7463230950
Donor 1	UV+8MOPS	3UVP	117	7254179297
Donor 1	UV+8MOPS	3UVP	119	7031526892
Donor 1	UV+8MOPS	3UVP	121	6804189315
Donor 1	UV+8MOPS	3UVP	123	6581300165
Donor 1	UV+8MOPS	3UVP	125	6366067500
Donor 1	UV+8MOPS	3UVP	127	6153838620
Donor 1	UV+8MOPS	3UVP	129	5933872320
Donor 1	UV+8MOPS	3UVP	131	5693306040
Donor 1	UV+8MOPS	3UVP	133	5421670214
Donor 1	UV+8MOPS	3UVP	135	5114435056
Donor 1	UV+8MOPS	3UVP	137	4774463732
Donor 1	UV+8MOPS	3UVP	139	4411041355
Donor 1	UV+8MOPS	3UVP	141	4037132248
Donor 1	UV+8MOPS	3UVP	143	3666154613
Donor 1	UV+8MOPS	3UVP	145	3309494690
Donor 1	UV+8MOPS	3UVP	147	2975348953
Donor 1	UV+8MOPS	3UVP	149	2668753004
Donor 1	UV+8MOPS	3UVP	151	2392237516
Donor 1	UV+8MOPS	3UVP	153	2146555660
Donor 1	UV+8MOPS	3UVP	155	1931198586
Donor 1	UV+8MOPS	3UVP	157	1744706110
Donor 1	UV+8MOPS	3UVP	159	1584912459
Donor 1	UV+8MOPS	3UVP	161	1449224316
Donor 1	UV+8MOPS	3UVP	163	1334916707
Donor 1	UV+8MOPS	3UVP	165	1239365389
Donor 1	UV+8MOPS	3UVP	167	1160148111
Donor 1	UV+8MOPS	3UVP	169	1095005673
Donor 1	UV+8MOPS	3UVP	171	1041709392
Donor 1	UV+8MOPS	3UVP	173	997911232
Donor 1	UV+8MOPS	3UVP	175	961054337
Donor 1	UV+8MOPS	3UVP	177	928397237
Donor 1	UV+8MOPS	3UVP	179	897159613
Donor 1	UV+8MOPS	3UVP	181	864747982
Donor 1	UV+8MOPS	3UVP	183	828996095
Donor 1	UV+8MOPS	3UVP	185	788377140
Donor 1	UV+8MOPS	3UVP	187	742190124
Donor 1	UV+8MOPS	3UVP	189	690728755
Donor 1	UV+8MOPS	3UVP	191	635370487
Donor 1	UV+8MOPS	3UVP	193	578437420
Donor 1	UV+8MOPS	3UVP	195	522715007
Donor 1	UV+8MOPS	3UVP	197	470724708
Donor 1	UV+8MOPS	3UVP	199	424079932
Donor 3	Ctrl	4C	1	0
Donor 3	Ctrl	4C	3	0
Donor 3	Ctrl	4C	5	0
Donor 3	Ctrl	4C	7	0
Donor 3	Ctrl	4C	9	0
Donor 3	Ctrl	4C	11	0
Donor 3	Ctrl	4C	13	0
Donor 3	Ctrl	4C	15	0
Donor 3	Ctrl	4C	17	0
Donor 3	Ctrl	4C	19	6
Donor 3	Ctrl	4C	21	44
Donor 3	Ctrl	4C	23	234
Donor 3	Ctrl	4C	25	967
Donor 3	Ctrl	4C	27	3233
Donor 3	Ctrl	4C	29	9008
Donor 3	Ctrl	4C	31	21395
Donor 3	Ctrl	4C	33	44252
Donor 3	Ctrl	4C	35	81595
Donor 3	Ctrl	4C	37	137921
Donor 3	Ctrl	4C	39	221219
Donor 3	Ctrl	4C	41	350856
Donor 3	Ctrl	4C	43	572754
Donor 3	Ctrl	4C	45	980882
Donor 3	Ctrl	4C	47	1734286
Donor 3	Ctrl	4C	49	3067812
Donor 3	Ctrl	4C	51	5359456
Donor 3	Ctrl	4C	53	9309489
Donor 3	Ctrl	4C	55	16086941
Donor 3	Ctrl	4C	57	27477467
Donor 3	Ctrl	4C	59	46770314
Donor 3	Ctrl	4C	61	80136417
Donor 3	Ctrl	4C	63	134722297
Donor 3	Ctrl	4C	65	211256089
Donor 3	Ctrl	4C	67	300027745
Donor 3	Ctrl	4C	69	388947120
Donor 3	Ctrl	4C	71	473629725
Donor 3	Ctrl	4C	73	556776901
Donor 3	Ctrl	4C	75	640638223
Donor 3	Ctrl	4C	77	722092880
Donor 3	Ctrl	4C	79	793579333
Donor 3	Ctrl	4C	81	847227721
Donor 3	Ctrl	4C	83	878144969
Donor 3	Ctrl	4C	85	885194464
Donor 3	Ctrl	4C	87	870354816
Donor 3	Ctrl	4C	89	837995336
Donor 3	Ctrl	4C	91	794080825
Donor 3	Ctrl	4C	93	744891081
Donor 3	Ctrl	4C	95	695654225
Donor 3	Ctrl	4C	97	649864802
Donor 3	Ctrl	4C	99	609429506
Donor 3	Ctrl	4C	101	575196829
Donor 3	Ctrl	4C	103	547445624
Donor 3	Ctrl	4C	105	526192437
Donor 3	Ctrl	4C	107	511346308
Donor 3	Ctrl	4C	109	502675683
Donor 3	Ctrl	4C	111	499402726
Donor 3	Ctrl	4C	113	499388208
Donor 3	Ctrl	4C	115	498526493
Donor 3	Ctrl	4C	117	491516944
Donor 3	Ctrl	4C	119	474385222
Donor 3	Ctrl	4C	121	447080806
Donor 3	Ctrl	4C	123	413687730
Donor 3	Ctrl	4C	125	379936181
Donor 3	Ctrl	4C	127	350292932
Donor 3	Ctrl	4C	129	326737403
Donor 3	Ctrl	4C	131	309260288
Donor 3	Ctrl	4C	133	296923784
Donor 3	Ctrl	4C	135	288625378
Donor 3	Ctrl	4C	137	283399838
Donor 3	Ctrl	4C	139	280431105
Donor 3	Ctrl	4C	141	278960310
Donor 3	Ctrl	4C	143	278198562
Donor 3	Ctrl	4C	145	277293798
Donor 3	Ctrl	4C	147	275367386
Donor 3	Ctrl	4C	149	271611559
Donor 3	Ctrl	4C	151	265417480
Donor 3	Ctrl	4C	153	256491195
Donor 3	Ctrl	4C	155	244915335
Donor 3	Ctrl	4C	157	231127527
Donor 3	Ctrl	4C	159	215811196
Donor 3	Ctrl	4C	161	199727737
Donor 3	Ctrl	4C	163	183549019
Donor 3	Ctrl	4C	165	167755633
Donor 3	Ctrl	4C	167	152636643
Donor 3	Ctrl	4C	169	138370912
Donor 3	Ctrl	4C	171	125122943
Donor 3	Ctrl	4C	173	113083901
Donor 3	Ctrl	4C	175	102435451
Donor 3	Ctrl	4C	177	93273081
Donor 3	Ctrl	4C	179	85550034
Donor 3	Ctrl	4C	181	79079853
Donor 3	Ctrl	4C	183	73592096
Donor 3	Ctrl	4C	185	68807228
Donor 3	Ctrl	4C	187	64496625
Donor 3	Ctrl	4C	189	60511601
Donor 3	Ctrl	4C	191	56784172
Donor 3	Ctrl	4C	193	53311434
Donor 3	Ctrl	4C	195	50134498
Donor 3	Ctrl	4C	197	47317150
Donor 3	Ctrl	4C	199	44924787
Donor 3	8MOPS	4P	1	0
Donor 3	8MOPS	4P	3	0
Donor 3	8MOPS	4P	5	0
Donor 3	8MOPS	4P	7	0
Donor 3	8MOPS	4P	9	0
Donor 3	8MOPS	4P	11	0
Donor 3	8MOPS	4P	13	116
Donor 3	8MOPS	4P	15	5856
Donor 3	8MOPS	4P	17	80472
Donor 3	8MOPS	4P	19	367360
Donor 3	8MOPS	4P	21	689261
Donor 3	8MOPS	4P	23	660958
Donor 3	8MOPS	4P	25	400108
Donor 3	8MOPS	4P	27	185818
Donor 3	8MOPS	4P	29	78561
Donor 3	8MOPS	4P	31	34941
Donor 3	8MOPS	4P	33	18900
Donor 3	8MOPS	4P	35	13994
Donor 3	8MOPS	4P	37	12953
Donor 3	8MOPS	4P	39	15123
Donor 3	8MOPS	4P	41	29281
Donor 3	8MOPS	4P	43	91481
Donor 3	8MOPS	4P	45	330888
Donor 3	8MOPS	4P	47	1226862
Donor 3	8MOPS	4P	49	3971753
Donor 3	8MOPS	4P	51	8998512
Donor 3	8MOPS	4P	53	13722263
Donor 3	8MOPS	4P	55	16471466
Donor 3	8MOPS	4P	57	20103485
Donor 3	8MOPS	4P	59	28128162
Donor 3	8MOPS	4P	61	41626157
Donor 3	8MOPS	4P	63	59134256
Donor 3	8MOPS	4P	65	78711658
Donor 3	8MOPS	4P	67	100257747
Donor 3	8MOPS	4P	69	122858923
Donor 3	8MOPS	4P	71	147605685
Donor 3	8MOPS	4P	73	181173839
Donor 3	8MOPS	4P	75	228996398
Donor 3	8MOPS	4P	77	287424752
Donor 3	8MOPS	4P	79	345877601
Donor 3	8MOPS	4P	81	395374581
Donor 3	8MOPS	4P	83	433264822
Donor 3	8MOPS	4P	85	461618752
Donor 3	8MOPS	4P	87	483510379
Donor 3	8MOPS	4P	89	500557176
Donor 3	8MOPS	4P	91	512583998
Donor 3	8MOPS	4P	93	518543242
Donor 3	8MOPS	4P	95	517356020
Donor 3	8MOPS	4P	97	508401348
Donor 3	8MOPS	4P	99	492029833
Donor 3	8MOPS	4P	101	469870121
Donor 3	8MOPS	4P	103	444474482
Donor 3	8MOPS	4P	105	418535128
Donor 3	8MOPS	4P	107	394239558
Donor 3	8MOPS	4P	109	372973157
Donor 3	8MOPS	4P	111	355225088
Donor 3	8MOPS	4P	113	340573734
Donor 3	8MOPS	4P	115	327881135
Donor 3	8MOPS	4P	117	315923531
Donor 3	8MOPS	4P	119	304265503
Donor 3	8MOPS	4P	121	293617449
Donor 3	8MOPS	4P	123	285192941
Donor 3	8MOPS	4P	125	279644448
Donor 3	8MOPS	4P	127	276535212
Donor 3	8MOPS	4P	129	274523100
Donor 3	8MOPS	4P	131	271780859
Donor 3	8MOPS	4P	133	266398362
Donor 3	8MOPS	4P	135	256894693
Donor 3	8MOPS	4P	137	242855271
Donor 3	8MOPS	4P	139	225335734
Donor 3	8MOPS	4P	141	206616124
Donor 3	8MOPS	4P	143	189339066
Donor 3	8MOPS	4P	145	175581814
Donor 3	8MOPS	4P	147	166416647
Donor 3	8MOPS	4P	149	162032210
Donor 3	8MOPS	4P	151	162042295
Donor 3	8MOPS	4P	153	165552914
Donor 3	8MOPS	4P	155	170903799
Donor 3	8MOPS	4P	157	175547069
Donor 3	8MOPS	4P	159	176734800
Donor 3	8MOPS	4P	161	172962690
Donor 3	8MOPS	4P	163	164974125
Donor 3	8MOPS	4P	165	155194614
Donor 3	8MOPS	4P	167	146046997
Donor 3	8MOPS	4P	169	138699222
Donor 3	8MOPS	4P	171	133062728
Donor 3	8MOPS	4P	173	128494251
Donor 3	8MOPS	4P	175	124289078
Donor 3	8MOPS	4P	177	119702001
Donor 3	8MOPS	4P	179	113919679
Donor 3	8MOPS	4P	181	106428814
Donor 3	8MOPS	4P	183	97597502
Donor 3	8MOPS	4P	185	88748179
Donor 3	8MOPS	4P	187	81355347
Donor 3	8MOPS	4P	189	75982969
Donor 3	8MOPS	4P	191	71942072
Donor 3	8MOPS	4P	193	67912816
Donor 3	8MOPS	4P	195	62891276
Donor 3	8MOPS	4P	197	56721611
Donor 3	8MOPS	4P	199	49995782
Donor 3	UV	4UV	1	0
Donor 3	UV	4UV	3	0
Donor 3	UV	4UV	5	0
Donor 3	UV	4UV	7	0
Donor 3	UV	4UV	9	0
Donor 3	UV	4UV	11	0
Donor 3	UV	4UV	13	0
Donor 3	UV	4UV	15	0
Donor 3	UV	4UV	17	0
Donor 3	UV	4UV	19	0
Donor 3	UV	4UV	21	0
Donor 3	UV	4UV	23	0
Donor 3	UV	4UV	25	0
Donor 3	UV	4UV	27	0
Donor 3	UV	4UV	29	6
Donor 3	UV	4UV	31	57
Donor 3	UV	4UV	33	454
Donor 3	UV	4UV	35	2905
Donor 3	UV	4UV	37	14536
Donor 3	UV	4UV	39	55787
Donor 3	UV	4UV	41	163525
Donor 3	UV	4UV	43	374099
Donor 3	UV	4UV	45	737815
Donor 3	UV	4UV	47	1404664
Donor 3	UV	4UV	49	2168577
Donor 3	UV	4UV	51	2533975
Donor 3	UV	4UV	53	2849971
Donor 3	UV	4UV	55	4022145
Donor 3	UV	4UV	57	7424386
Donor 3	UV	4UV	59	15153203
Donor 3	UV	4UV	61	29765179
Donor 3	UV	4UV	63	53997556
Donor 3	UV	4UV	65	90321315
Donor 3	UV	4UV	67	140477564
Donor 3	UV	4UV	69	205743400
Donor 3	UV	4UV	71	286578297
Donor 3	UV	4UV	73	379297292
Donor 3	UV	4UV	75	471951966
Donor 3	UV	4UV	77	546629028
Donor 3	UV	4UV	79	589879397
Donor 3	UV	4UV	81	601204230
Donor 3	UV	4UV	83	590598620
Donor 3	UV	4UV	85	570000067
Donor 3	UV	4UV	87	547731105
Donor 3	UV	4UV	89	527647110
Donor 3	UV	4UV	91	510387017
Donor 3	UV	4UV	93	494928232
Donor 3	UV	4UV	95	479863408
Donor 3	UV	4UV	97	464208886
Donor 3	UV	4UV	99	447724763
Donor 3	UV	4UV	101	430892516
Donor 3	UV	4UV	103	414727867
Donor 3	UV	4UV	105	400514306
Donor 3	UV	4UV	107	389483187
Donor 3	UV	4UV	109	382475007
Donor 3	UV	4UV	111	379620666
Donor 3	UV	4UV	113	380103430
Donor 3	UV	4UV	115	382178359
Donor 3	UV	4UV	117	383708817
Donor 3	UV	4UV	119	383167117
Donor 3	UV	4UV	121	380307939
Donor 3	UV	4UV	123	375490455
Donor 3	UV	4UV	125	367925782
Donor 3	UV	4UV	127	354953962
Donor 3	UV	4UV	129	334021564
Donor 3	UV	4UV	131	305797161
Donor 3	UV	4UV	133	274822687
Donor 3	UV	4UV	135	246722903
Donor 3	UV	4UV	137	224957060
Donor 3	UV	4UV	139	209938840
Donor 3	UV	4UV	141	200218817
Donor 3	UV	4UV	143	193936241
Donor 3	UV	4UV	145	189587532
Donor 3	UV	4UV	147	186196860
Donor 3	UV	4UV	149	183238906
Donor 3	UV	4UV	151	180522705
Donor 3	UV	4UV	153	178100849
Donor 3	UV	4UV	155	176202004
Donor 3	UV	4UV	157	175158038
Donor 3	UV	4UV	159	175287338
Donor 3	UV	4UV	161	176713900
Donor 3	UV	4UV	163	179165888
Donor 3	UV	4UV	165	181882489
Donor 3	UV	4UV	167	183767932
Donor 3	UV	4UV	169	183787861
Donor 3	UV	4UV	171	181395300
Donor 3	UV	4UV	173	176718343
Donor 3	UV	4UV	175	170414922
Donor 3	UV	4UV	177	163322458
Donor 3	UV	4UV	179	156107266
Donor 3	UV	4UV	181	149056723
Donor 3	UV	4UV	183	142068574
Donor 3	UV	4UV	185	134818634
Donor 3	UV	4UV	187	127016017
Donor 3	UV	4UV	189	118610504
Donor 3	UV	4UV	191	109850375
Donor 3	UV	4UV	193	101188035
Donor 3	UV	4UV	195	93115667
Donor 3	UV	4UV	197	86025862
Donor 3	UV	4UV	199	80146246
Donor 3	UV+8MOPS	4UVP	1	0
Donor 3	UV+8MOPS	4UVP	3	0
Donor 3	UV+8MOPS	4UVP	5	0
Donor 3	UV+8MOPS	4UVP	7	0
Donor 3	UV+8MOPS	4UVP	9	0
Donor 3	UV+8MOPS	4UVP	11	0
Donor 3	UV+8MOPS	4UVP	13	0
Donor 3	UV+8MOPS	4UVP	15	0
Donor 3	UV+8MOPS	4UVP	17	0
Donor 3	UV+8MOPS	4UVP	19	0
Donor 3	UV+8MOPS	4UVP	21	0
Donor 3	UV+8MOPS	4UVP	23	1
Donor 3	UV+8MOPS	4UVP	25	5
Donor 3	UV+8MOPS	4UVP	27	14
Donor 3	UV+8MOPS	4UVP	29	42
Donor 3	UV+8MOPS	4UVP	31	144
Donor 3	UV+8MOPS	4UVP	33	579
Donor 3	UV+8MOPS	4UVP	35	2376
Donor 3	UV+8MOPS	4UVP	37	8499
Donor 3	UV+8MOPS	4UVP	39	25270
Donor 3	UV+8MOPS	4UVP	41	63909
Donor 3	UV+8MOPS	4UVP	43	143805
Donor 3	UV+8MOPS	4UVP	45	300801
Donor 3	UV+8MOPS	4UVP	47	609462
Donor 3	UV+8MOPS	4UVP	49	1236445
Donor 3	UV+8MOPS	4UVP	51	2538193
Donor 3	UV+8MOPS	4UVP	53	5203224
Donor 3	UV+8MOPS	4UVP	55	10400121
Donor 3	UV+8MOPS	4UVP	57	19670158
Donor 3	UV+8MOPS	4UVP	59	34251019
Donor 3	UV+8MOPS	4UVP	61	54696238
Donor 3	UV+8MOPS	4UVP	63	82161260
Donor 3	UV+8MOPS	4UVP	65	120137374
Donor 3	UV+8MOPS	4UVP	67	173556619
Donor 3	UV+8MOPS	4UVP	69	242781262
Donor 3	UV+8MOPS	4UVP	71	320367598
Donor 3	UV+8MOPS	4UVP	73	401340769
Donor 3	UV+8MOPS	4UVP	75	485354478
Donor 3	UV+8MOPS	4UVP	77	564959828
Donor 3	UV+8MOPS	4UVP	79	628284694
Donor 3	UV+8MOPS	4UVP	81	668850863
Donor 3	UV+8MOPS	4UVP	83	684953233
Donor 3	UV+8MOPS	4UVP	85	676427190
Donor 3	UV+8MOPS	4UVP	87	646855494
Donor 3	UV+8MOPS	4UVP	89	605201866
Donor 3	UV+8MOPS	4UVP	91	561570131
Donor 3	UV+8MOPS	4UVP	93	521938238
Donor 3	UV+8MOPS	4UVP	95	487244400
Donor 3	UV+8MOPS	4UVP	97	455798733
Donor 3	UV+8MOPS	4UVP	99	425875412
Donor 3	UV+8MOPS	4UVP	101	397012337
Donor 3	UV+8MOPS	4UVP	103	369979315
Donor 3	UV+8MOPS	4UVP	105	346027915
Donor 3	UV+8MOPS	4UVP	107	326203456
Donor 3	UV+8MOPS	4UVP	109	311132316
Donor 3	UV+8MOPS	4UVP	111	301135652
Donor 3	UV+8MOPS	4UVP	113	296281129
Donor 3	UV+8MOPS	4UVP	115	296165764
Donor 3	UV+8MOPS	4UVP	117	299556760
Donor 3	UV+8MOPS	4UVP	119	304234384
Donor 3	UV+8MOPS	4UVP	121	307343035
Donor 3	UV+8MOPS	4UVP	123	306262253
Donor 3	UV+8MOPS	4UVP	125	299634591
Donor 3	UV+8MOPS	4UVP	127	287989890
Donor 3	UV+8MOPS	4UVP	129	273542210
Donor 3	UV+8MOPS	4UVP	131	259192762
Donor 3	UV+8MOPS	4UVP	133	247289802
Donor 3	UV+8MOPS	4UVP	135	238832775
Donor 3	UV+8MOPS	4UVP	137	233423366
Donor 3	UV+8MOPS	4UVP	139	229767326
Donor 3	UV+8MOPS	4UVP	141	226342607
Donor 3	UV+8MOPS	4UVP	143	221951761
Donor 3	UV+8MOPS	4UVP	145	216031992
Donor 3	UV+8MOPS	4UVP	147	208699134
Donor 3	UV+8MOPS	4UVP	149	200575669
Donor 3	UV+8MOPS	4UVP	151	192509145
Donor 3	UV+8MOPS	4UVP	153	185300288
Donor 3	UV+8MOPS	4UVP	155	179522081
Donor 3	UV+8MOPS	4UVP	157	175452503
Donor 3	UV+8MOPS	4UVP	159	173098223
Donor 3	UV+8MOPS	4UVP	161	172258430
Donor 3	UV+8MOPS	4UVP	163	172554062
Donor 3	UV+8MOPS	4UVP	165	173347561
Donor 3	UV+8MOPS	4UVP	167	173572336
Donor 3	UV+8MOPS	4UVP	169	171695858
Donor 3	UV+8MOPS	4UVP	171	166144824
Donor 3	UV+8MOPS	4UVP	173	156197362
Donor 3	UV+8MOPS	4UVP	175	142720878
Donor 3	UV+8MOPS	4UVP	177	127988163
Donor 3	UV+8MOPS	4UVP	179	114574019
Donor 3	UV+8MOPS	4UVP	181	104202366
Donor 3	UV+8MOPS	4UVP	183	97337352
Donor 3	UV+8MOPS	4UVP	185	93518075
Donor 3	UV+8MOPS	4UVP	187	91920823
Donor 3	UV+8MOPS	4UVP	189	91744903
Donor 3	UV+8MOPS	4UVP	191	92350425
Donor 3	UV+8MOPS	4UVP	193	93253394
Donor 3	UV+8MOPS	4UVP	195	94083691
Donor 3	UV+8MOPS	4UVP	197	94555171
Donor 3	UV+8MOPS	4UVP	199	94454686

## Sheet: Flow Cytometry
Particles.Corrected	X1	X2	X3
206621	Donor 2	Ctrl	100-200
340331	Donor 1	Ctrl	100-200
98723	Donor 3	Ctrl	100-200
205887	Donor 2	Psor_only	100-200
435384	Donor 1	Psor_only	100-200
102148	Donor 3	Psor_only	100-200
270357	Donor 2	UV_only	100-200
364553	Donor 1	UV_only	100-200
144353	Donor 3	UV_only	100-200
179585	Donor 2	UV+Psor	100-200
377521	Donor 1	UV+Psor	100-200
86856.7	Donor 3	UV+Psor	100-200
97744.3	Donor 2	Ctrl	200-300
149369	Donor 1	Ctrl	200-300
43428.3	Donor 3	Ctrl	200-300
96031.7	Donor 2	Psor_only	200-300
191329	Donor 1	Psor_only	200-300
44040	Donor 3	Psor_only	200-300
112791	Donor 2	UV_only	200-300
154507	Donor 1	UV_only	200-300
57129.7	Donor 3	UV_only	200-300
82575	Donor 2	UV+Psor	200-300
158055	Donor 1	UV+Psor	200-300
37189.3	Donor 3	UV+Psor	200-300
200749	Donor 2	Ctrl	300-400
295190	Donor 1	Ctrl	300-400
84410	Donor 3	Ctrl	300-400
210169	Donor 2	Psor_only	300-400
396849	Donor 1	Psor_only	300-400
86489.7	Donor 3	Psor_only	300-400
253597	Donor 2	UV_only	300-400
325529	Donor 1	UV_only	300-400
114626	Donor 3	UV_only	300-400
181665	Donor 2	UV+Psor	300-400
334949	Donor 1	UV+Psor	300-400
79272	Donor 3	UV+Psor	300-400
318067	Donor 2	Ctrl	400-500
432081	Donor 1	Ctrl	400-500
117807	Donor 3	Ctrl	400-500
311950	Donor 2	Psor_only	400-500
579371	Donor 1	Psor_only	400-500
119153	Donor 3	Psor_only	400-500
406881	Donor 2	UV_only	400-500
470005	Donor 1	UV_only	400-500
161602	Donor 3	UV_only	400-500
277819	Donor 2	UV+Psor	400-500
497285	Donor 1	UV+Psor	400-500
111935	Donor 3	UV+Psor	400-500
962763	Donor 2	Ctrl	500-600
1.31924e+06	Donor 1	Ctrl	500-600
344124	Donor 3	Ctrl	500-600
895113	Donor 2	Psor_only	500-600
1739580	Donor 1	Psor_only	500-600
358804	Donor 3	Psor_only	500-600
1.14223e+06	Donor 2	UV_only	500-600
1.43521e+06	Donor 1	UV_only	500-600
488599	Donor 3	UV_only	500-600
834191	Donor 2	UV+Psor	500-600
1.51742e+06	Donor 1	UV+Psor	500-600
319412	Donor 3	UV+Psor	500-600
2924990	Donor 2	Ctrl	600-700
4203618	Donor 1	Ctrl	600-700
1.07959e+06	Donor 3	Ctrl	600-700
2.78761e+06	Donor 2	Psor_only	600-700
5.45753e+06	Donor 1	Psor_only	600-700
1.13489e+06	Donor 3	Psor_only	600-700
3639539	Donor 2	UV_only	600-700
4.52315e+06	Donor 1	UV_only	600-700
1.4877e+06	Donor 3	UV_only	600-700
2.54307e+06	Donor 2	UV+Psor	600-700
4.79975e+06	Donor 1	UV+Psor	600-700
979156	Donor 3	UV+Psor	600-700
8611655	Donor 2	Ctrl	700-800
12660032	Donor 1	Ctrl	700-800
3.21553e+06	Donor 3	Ctrl	700-800
8.32955e+06	Donor 2	Psor_only	700-800
1.64874e+07	Donor 1	Psor_only	700-800
3.37261e+06	Donor 3	Psor_only	700-800
1.07768e+07	Donor 2	UV_only	700-800
1.36991e+07	Donor 1	UV_only	700-800
4.4692e+06	Donor 3	UV_only	700-800
7.81832e+06	Donor 2	UV+Psor	700-800
1.45341e+07	Donor 1	UV+Psor	700-800
2953616	Donor 3	UV+Psor	700-800
2.49518e+07	Donor 2	Ctrl	800-900
3.87169e+07	Donor 1	Ctrl	800-900
9909734	Donor 3	Ctrl	800-900
2.45796e+07	Donor 2	Psor_only	800-900
4.96571e+07	Donor 1	Psor_only	800-900
1.05144e+07	Donor 3	Psor_only	800-900
31939276	Donor 2	UV_only	800-900
4.15269e+07	Donor 1	UV_only	800-900
1.42373e+07	Donor 3	UV_only	800-900
2.33542e+07	Donor 2	UV+Psor	800-900
4.36669e+07	Donor 1	UV+Psor	800-900
9204360	Donor 3	UV+Psor	800-900
4.25234e+07	Donor 2	Ctrl	900-1000
68141991	Donor 1	Ctrl	900-1000
18256048	Donor 3	Ctrl	900-1000
4.27194e+07	Donor 2	Psor_only	900-1000
86527957	Donor 1	Psor_only	900-1000
1.92195e+07	Donor 3	Psor_only	900-1000
5.56381e+07	Donor 2	UV_only	900-1000
7.27866e+07	Donor 1	UV_only	900-1000
2.63332e+07	Donor 3	UV_only	900-1000
4.07492e+07	Donor 2	UV+Psor	900-1000
75548785	Donor 1	UV+Psor	900-1000
17043113	Donor 3	UV+Psor	900-1000
2.57769e+08	Donor 2	Ctrl	All
371224170	Donor 1	Ctrl	All
121272214	Donor 3	Ctrl	All
2.73745e+08	Donor 2	Psor_only	All
481825125	Donor 1	Psor_only	All
137032295	Donor 3	Psor_only	All
3.58732e+08	Donor 2	UV_only	All
3.96437e+08	Donor 1	UV_only	All
1.96511e+08	Donor 3	UV_only	All
2.48968e+08	Donor 2	UV+Psor	All
4.24906e+08	Donor 1	UV+Psor	All
1.13719e+08	Donor 3	UV+Psor	All

## Sheet: PF4
Donor	Sample	PF4 (pg/mL)
D1	Ctrl	72.8621
D1	UV_only	187.198
D1	Psor_only	109.158
D1	UV+Psor	218.613
D2	Ctrl	75.6625
D2	UV_only	587.512
D2	Psor_only	90.3174
D2	UV+Psor	432.858
D3	Ctrl	279.22
D3	UV_only	571.632
D3	Psor_only	315.405
D3	UV+Psor	437.442

## Sheet: P-selectin
Donor	Sample	P-sel (pg/mL)
D1	Ctrl	11.6267
D1	UV_only	10.6865
D1	Psor_only	11.8295
D1	UV+Psor	10.5897
D2	Ctrl	9.6206
D2	UV_only	9.25341
D2	Psor_only	9.5513
D2	UV+Psor	9.39041
D3	Ctrl	10.5656
D3	UV_only	13.4887
D3	Psor_only	11.1519
D3	UV+Psor	10.9793
Positive control	Positive control	32.774

## Sheet: Aggregometry
Donor_ID	Sample_ID	Fraction	UV_Exposed	Aggregation
Donor 1	Donor 1_8MOPSonly	8MOPS_only	Resting Platelets	22.91
Donor 1	Donor 1_UVonly	UV_only	Resting Platelets	44.84
Donor 1	Donor 1_UV+8MOPS	UV+8MOPS	Resting Platelets	27.33
Donor 1	Donor 1_Ctrl	Ctrl	Resting Platelets	33.39
Donor 1	Donor 1_8MOPSonly	8MOPS_only	Activated Platelets	27.18
Donor 1	Donor 1_UVonly	UV_only	Activated Platelets	41.22
Donor 1	Donor 1_UV+8MOPS	UV+8MOPS	Activated Platelets	29.01
Donor 1	Donor 1_Ctrl	Ctrl	Activated Platelets	32.37
Donor 3	Donor 3_8MOPSonly	8MOPS_only	Resting Platelets	50.22
Donor 3	Donor 3_UVonly	UV_only	Resting Platelets	48
Donor 3	Donor 3_UV+8MOPS	UV+8MOPS	Resting Platelets	40.22
Donor 3	Donor 3_Ctrl	Ctrl	Resting Platelets	36.89
Donor 3	Donor 3_8MOPSonly	8MOPS_only	Activated Platelets	36.77
Donor 3	Donor 3_UVonly	UV_only	Activated Platelets	40.4
Donor 3	Donor 3_UV+8MOPS	UV+8MOPS	Activated Platelets	37.78
Donor 3	Donor 3_Ctrl	Ctrl	Activated Platelets	54.55
Donor 2	Donor 2_8MOPSonly	8MOPS_only	Resting Platelets	19.55
Donor 2	Donor 2_UVonly	UV_only	Resting Platelets	30.87
Donor 2	Donor 2_UV+8MOPS	UV+8MOPS	Resting Platelets	9.09
Donor 2	Donor 2_Ctrl	Ctrl	Resting Platelets	16.81
Donor 2	Donor 2_8MOPSonly	8MOPS_only	Activated Platelets	13.46
Donor 2	Donor 2_UVonly	UV_only	Activated Platelets	32.18
Donor 2	Donor 2_UV+8MOPS	UV+8MOPS	Activated Platelets	6.08
Donor 2	Donor 2_Ctrl	Ctrl	Activated Platelets	24.96
